# Supplementary material for: Anthropogenic- and natural sources of dust in peatland during the Anthropocene
Source: Sci Rep. 2016 Dec 20;6:38731. doi: 10.1038/srep38731 (PMC5171771; doi:10.1038/srep38731)
Supplement: Supplementary Dataset 1 [file srep38731-s1.xls]

## Sheet: Arkusz1
Anthropogenic and natural sources of dust in peatland during the Anthropocene
Fiałkiewicz- Kozieł B., Smieja-Król B., Frontasyeva M., Słowiński M., Marcisz K., Lapshina E., Gilbert D., Buttler A., Jassey V.E.J., Kaliszan K., Laggoun-Defarge F., Kołaczek P., Lamentowicz M.
Supplementary Table 1. Row concentrations of main and rare earth elements. CAR as well bulk density, ash content, calibrated age, PAR were previously published in Lamentowicz et al..2015.
Na		Mg		Al		Cl		K		Sc		Ti		Cr		Mn		Fe		Ni		Co		Cu		Zn		As		Se		Br		Sr		Mo		Cd		In		Sb		I		Cs		Ba
mg/kg	%	mg/kg	%	mg/kg	%	mg/kg	%	mg/kg	%	mg/kg	%	mg/kg	%	mg/kg	%	mg/kg	%	mg/kg	%	mg/kg	%	mg/kg	%	MDC, mg/kg	%	mg/kg	%	mg/kg	%	mg/kg	%	mg/kg	%	mg/kg	%	mg/kg	%	mg/kg	%	mg/kg	%	mg/kg	%	mg/kg	%	mg/kg	%	mg/kg	%
183	5	525	10	426	5	406	10	5290	15	0.08	10	56	30	1.9	20	163	5	332	10	1.3	20	0.14	10	24.9	30	28	5	1.44	10	0.11	20	4.4	5	2.8	10	0.102	30	0.366	30	0.133	30	0.193	10	0.594	30	0.198	10	6	15
123	5	525	10	361	5	259	10	1380	15	0.05	10	38	30	1.9	20	146	5	256	10	1.7	20	0.1	10	23.8	30	21.9	5	1.03	10	0.09	20	3.7	5	3.1	10	0.0406	30	0.233	30	0.139	30	0.183	10	0.409	30	0.0665	10	8	15
99	5	395	10	497	5	171	10	1100	15	0.05	10	34	30	1.9	20	121	5	329	10	1.6	20	0.13	10	22.3	30	24.7	5	1.09	10	0.11	20	3.5	5	2.9	10	0.035	30	0.3	30	0.149	30	0.162	10	0.511	30	0.1	10	6.97	15
89	5	367	10	293	5	130	10	601	15	0.08	10	40	30	2.1	20	112	5	371	10	1.4	20	0.12	10	10.2	30	22.4	5	1.13	10	0.11	20	4	5	3.1	10	0.0259	30	0.419	30	0.125	30	0.178	10	0.288	30	0.0865	10	12.6	15
99	5	384	10	347	5	155	10	832	15	0.09	10	45	30	1.7	20	85.8	5	463	10	1	20	0.15	10	19.7	30	26.5	5	1.11	10	0.11	20	4.7	5	4.9	10	0.035	30	0.547	30	0.0632	30	0.206	10	0.616	30	0.105	10	10.5	15
89	5	507	10	479	5	205	10	1010	15	0.07	10	70	30	1.6	20	103	5	695	10	1	20	0.15	10	24.1	30	29.8	5	0.96	10	0.07	20	4.2	5	5	10	0.0402	30	0.377	30	0.159	30	0.19	10	0.569	30	0.122	10	15.9	15
129	5	452	10	470	5	256	10	760	15	0.1	10	65	30	1.7	20	117	5	644	10	2	20	0.29	10	35.2	30	33.9	5	1.05	10	0.13	20	4.2	5	7.6	10	0.04	30	0.292	30	0.202	30	0.259	10	0.678	30	0.116	10	15.8	15
105	5	479	10	709	5	203	10	745	15	0.1	10	55	30	1.8	20	42.7	5	867	10	1.5	20	0.34	10	32.1	30	37.5	5	1.17	10	0.13	20	4.5	5	9.6	10	0.0393	30	0.345	30	0.207	30	0.268	10	0.626	30	0.105	10	15.8	15
129	5	634	10	953	5	150	10	637	15	0.2	10	64	30	4	20	19.2	5	1620	10	2.2	20	0.43	10	25.9	30	36.3	5	1.88	10	0.11	20	5.7	5	13	10	0.0684	30	0.475	30	0.154	30	0.429	10	0.653	30	0.097	10	24.5	15
111	5	693	10	885	5	185	10	684	15	0.17	10	41	30	3.4	20	11.6	5	1660	10	1.6	20	0.43	10	24.3	30	39.2	5	2.29	10	0.14	20	6.1	5	14.3	10	0.0505	30	0.817	30	0.13	30	0.429	10	1.05	30	0.105	10	22	15
104	5	747	10	1040	5	195	10	772	15	0.16	10	47	30	3.1	20	20.2	5	2020	10	1.7	20	0.64	10	26.6	30	49.6	5	2.27	10	0.12	20	6.8	5	13.4	10	0.0722	30	0.309	30	0.13	30	0.311	10	1.12	30	0.15	10	24.8	15
146	5	720	10	1180	5	257	10	725	15	0.25	10	43	30	6.1	20	21.8	5	2020	10	1.4	20	0.49	10	31.1	30	33.6	5	3.56	10	0.15	20	7.9	5	14.1	10	0.0847	30	0.383	30	0.169	30	0.354	10	1.65	30	0.152	10	24.8	15
126	5	734	10	1340	5	282	10	637	15	0.25	10	76	30	5.8	20	18.5	5	2250	10	2.8	20	0.49	10	10.7	30	40.1	5	4.05	10	0.13	20	11.9	5	15.1	10	0.16	30	0.279	30	0.122	30	0.304	10	1.9	30	0.131	10	35.9	15
71	5	566	10	460	5	153	10	451	15	0.17	10	50	30	3.1	20	20.2	5	1570	10	2.5	20	0.47	10	29.5	30	38.3	5	3.16	10	0.17	20	7	5	15.6	10	0.0856	30	0.386	30	0.106	30	0.321	10	1.28	30	0.0886	10	26.9	15
126	5	668	10	1180	5	170	10	507	15	0.26	10	67	30	4.6	20	19.8	5	1700	10	2.2	20	0.48	10	30.2	30	36.1	5	3.59	10	0.18	20	7.4	5	14.2	10	0.143	30	0.369	30	0.17	30	0.31	10	1.34	30	0.112	10	34.7	15
135	5	673	10	1340	5	165	10	330	15	0.27	10	79	30	6.3	20	23.2	5	1420	10	2.5	20	0.47	10	28.2	30	30.4	5	3.25	10	0.24	20	6.2	5	13.6	10	0.104	30	0.275	30	0.152	30	0.344	10	0.958	30	0.0968	10	35.2	15
104	5	692	10	1220	5	134	10	286	15	0.23	10	67	30	4.7	20	32.7	5	1310	10	2.4	20	0.52	10	30.6	30	33.8	5	3.93	10	0.23	20	5.7	5	16.2	10	0.1	30	0.248	30	0.176	30	0.538	10	1.06	30	0.0505	10	33.7	15
63	5	494	10	891	5	116	10	124	15	0.13	10	54	30	3	20	25.7	5	1030	10	1.8	20	0.42	10	24.8	30	27.9	5	2.9	10	0.15	20	4	5	11.7	10	0.0436	30	0.286	30	0.222	30	0.291	10	0.829	30	0.035	10	25.2	15
86	5	557	10	899	5	101	10	206	15	0.19	10	45	30	3.2	20	25.9	5	1030	10	2	20	0.44	10	33.6	30	31.3	5	3.46	10	0.11	20	5	5	12.8	10	0.0892	30	0.457	30	0.133	30	0.324	10	1	30	0.0468	10	24.8	15
143	5	741	10	1620	5	166	10	278	15	0.3	10	96	30	3.7	20	32.1	5	1320	10	2.6	20	0.57	10	31	30	37.6	5	5.47	10	0.23	20	7.1	5	17	10	0.119	30	0.557	30	0.179	30	0.622	10	1.64	30	0.0584	10	37.3	15
76	5	733	10	1340	5	153	10	143	15	0.25	10	48	30	3.9	20	29.9	5	1200	10	2.5	20	0.55	10	27.2	30	32.9	5	4.25	10	0.19	20	6.4	5	16.6	10	0.114	30	0.386	30	0.126	30	0.686	10	1.7	30	0.0357	10	37.7	15
50	5	403	10	802	5	191	10	140	15	0.16	10	50	30	1.8	20	29.7	5	1060	10	1.7	20	0.43	10	26.6	30	29.4	5	3	10	0.18	20	5.3	5	11.7	10	0.132	30	0.469	30	0.0999	30	0.369	10	1.47	30	0.0226	10	27.8	15
64	5	336	10	618	5	107	10	80	15	0.15	10	34	30	1.7	20	22.9	5	941	10	2	20	0.47	10	26.7	30	25.3	5	2.52	10	0.18	20	4.3	5	10.9	10	0.107	30	0.387	30	0.169	30	0.465	10	1.42	30	0.0201	10	24.2	15
74	5	429	10	944	5	145	10	161	15	0.2	10	49	30	1.6	20	30.6	5	1090	10	1.9	20	0.49	10	30.3	30	26.1	5	2.47	10	0.24	20	4.8	5	14.4	10	0.115	30	0.373	30	0.133	30	0.412	10	1.83	30	0.0386	10	28.5	15
86	5	447	10	1030	5	127	10	214	15	0.25	10	46	30	2.3	20	26.1	5	1220	10	1.2	20	0.52	10	31.5	30	27.8	5	2.39	10	0.26	20	5.2	5	15.4	10	0.101	30	0.358	30	0.121	30	0.377	10	1.83	30	0.0457	10	25.8	15
155	5	681	10	1290	5	156	10	201	15	0.3	10	83	30	1.8	20	30.2	5	1160	10	1.7	20	0.5	10	41.3	30	24.5	5	2.32	10	0.19	20	5.6	5	15.8	10	0.126	30	0.238	30	0.0787	30	0.274	10	1.86	30	0.0719	10	29.9	15
339	5	930	10	2730	5	226	10	514	15	0.73	10	246	30	6.9	20	29.8	5	1500	10	2.7	20	0.68	10	44.7	30	25.9	5	2.74	10	0.51	20	8.6	5	23.2	10	0.183	30	0.441	30	0.134	30	0.572	10	2.68	30	0.158	10	43.3	15
552	5	929	10	2950	5	263	10	699	15	0.97	10	274	30	6.4	20	24.5	5	1090	10	2	20	0.53	10	44.8	30	18.7	5	0.87	10	0.28	20	10.5	5	16.4	10	0.228	30	0.35	30	0.0999	30	0.185	10	3.08	30	0.164	10	37.1	15
436	5	1080	10	3340	5	257	10	666	15	0.99	10	402	30	4.5	20	16	5	860	10	1.7	20	0.38	10	45.1	30	14.7	5	0.52	10	0.21	20	9.7	5	15.3	10	0.162	30	0.268	30	0.0814	30	0.131	10	2.97	30	0.237	10	31	15
350	5	907	10	3140	5	319	10	638	15	0.95	10	321	30	5.6	20	18.9	5	794	10	1.8	20	0.34	10	40.9	30	13	5	0.45	10	0.32	20	10.5	5	12.6	10	0.179	30	0.287	30	0.11	30	0.0942	10	3.3	30	0.166	10	27.6	15
289	5	837	10	2360	5	199	10	390	15	0.83	10	239	30	4.8	20	17.6	5	820	10	1.1	20	0.45	10	39.1	30	12.5	5	0.44	10	0.14	20	9.3	5	11.4	10	0.114	30	0.393	30	0.0905	30	0.0793	10	3.02	30	1.41	10	23.5	15
274	5	844	10	2330	5	165	10	380	15	0.77	10	253	30	4.4	20	17.4	5	820	10	1.2	20	0.4	10	38.2	30	11.8	5	0.4	10	0.21	20	9.3	5	15.7	10	0.126	30	0.388	30	0.1	30	0.0785	10	3.12	30	0.152	10	23.4	15
297	5	841	10	2120	5	120	10	359	15	0.43	10	196	30	2.9	20	22.2	5	1010	10	1.4	20	0.42	10	42.4	30	11.7	5	0.37	10	0.2	20	7.2	5	18.6	10	0.124	30	0.368	30	0.172	30	0.0571	10	2.71	30	0.143	10	23.1	15
202	5	719	10	1860	5	175	10	289	15	0.46	10	141	30	2	20	17.4	5	751	10	1.5	20	0.33	10	31.6	30	10.6	5	0.38	10	0.15	20	7.5	5	11.9	10	0.0776	30	0.349	30	0.106	30	0.0417	10	3.46	30	0.112	10	18.4	15
[truncated: 32 more columns]
